# Supplementary material for: The circulatory small non‐coding RNA landscape in community‐acquired pneumonia on intensive care unit admission
Source: J Cell Mol Med. 2021 Jul 17;25(16):7621–30. doi: 10.1111/jcmm.16406 (PMC8358855; doi:10.1111/jcmm.16406)
Supplement: Supplementary file 2 — Table S1 [file JCMM-25-7621-s001.xlsx]

## Sheet: CAP vs Healthy
Supplementary Table1: Significant Small non coding RNAs species
Statistics: In red are the upregulated and in blue are the down-regulated small non coding RNAs in CAP relative to health.
	Statistics						Metadata		Literature
Gene	baseMean	log2FoldChange	lfcSE	stat	pvalue	padj	ensembl_gene_id	gene_biotype	pathophysiology(P)/biomarker(B)	specimen	study sample size	Main findigs	platform	Normalization	Reference
CAP patients (13) and healthy volunteers (5)
RNA5S9	21.3939	10.2038	3.3545	3.04183	0.00235144	0.0126281	ENSG00000201321	rRNA
RNU2-7P	10.5818	9.27528	3.35824	2.76195	0.0057457	0.0244141	ENSG00000222726	snRNA
RNU2-33P	9.40682	9.10747	3.35909	2.71129	0.00670216	0.0269948	ENSG00000222276	snRNA
MIR483	33.6149	7.16296	1.5369	4.66065	3.15219e-06	4.57067e-05	ENSG00000207805	miRNA	predict sepsis mortality	serum	214 sepsis patients (117 sepsis-survivors and 97 sepsis-non-survivors based on 28-day mortality)/ 15 survivors and 15 non-survivors(qRT-PCR)	miR-483-5p↑ in non-survivors	Solexa sequencing followed by quantitative reverse transcriptase polymerase chain reaction assays	5S rRNA	Wang H, Zhang P, Chen W, Feng D, Jia Y, Xie L. Serum microRNA signatures identified by Solexa sequencing predict sepsis patients’ mortality: a prospective observational study. PLoS One (2012) 7:e38885.10.1371/journal.pone.0038885
									Diagnostic B	serum	123 severe Sepsis, 43 mild Sepsis, 24 healthy controls	miR-483-5p↑	qRT-PCR	U6 snRNA	Wang, H.J.; Zhang, P.J.; Chen, W.J.; Feng, D.; Jia, Y.H.; Xie, L.X. Four serum microRNAs identified as diagnostic biomarkers of sepsis. J. Trauma Acute Care Surg. 2012, 73, 850–854.
RN7SL2	19.8525	6.54223	2.08118	3.14351	0.00166933	0.00968213	ENSG00000274012	misc_RNA
SNORD89	26.9708	6.43893	0.779539	8.25993	1.45763e-16	2.11356e-14	ENSG00000212283	snoRNA
MIR141	3.54576	6.32017	1.47959	4.27157	1.94098e-05	0.000234535	ENSG00000207708	miRNA
SNORD94	5.8269	5.9489	1.23134	4.83125	1.35682e-06	2.81055e-05	ENSG00000208772	snoRNA
MIR378C	2.58838	5.42875	1.8768	2.89256	0.00382113	0.0173145	ENSG00000264803	miRNA	predict sepsis mortality	serum	214 sepsis patients (117 sepsis-survivors and 97 sepsis-non-survivors based on 28-day mortality)/ 15 survivors and 15 non-survivors(qRT-PCR)	miR-378*↑ in non-survivors (sequencing) and no differenec (qRT-PCR)	Solexa sequencing followed by quantitative reverse transcriptase polymerase chain reaction assays	U6 snRNA	Wang H, Zhang P, Chen W, Feng D, Jia Y, Xie L. Serum microRNA signatures identified by Solexa sequencing predict sepsis patients’ mortality: a prospective observational study. PLoS One (2012) 7:e38885.10.1371/journal.pone.0038885
MIR193B	27.8785	5.39733	1.12947	4.77864	1.76485e-06	3.19879e-05	ENSG00000207639	miRNA	predict sepsis mortality	serum	214 sepsis patients (117 sepsis-survivors and 97 sepsis-non-survivors based on 28-day mortality)	miR-193b*↑ in non-survivors	Solexa sequencing followed by quantitative reverse transcriptase polymerase chain reaction assays	U6 snRNA	Wang H, Zhang P, Chen W, Feng D, Jia Y, Xie L. Serum microRNA signatures identified by Solexa sequencing predict sepsis patients’ mortality: a prospective observational study. PLoS One (2012) 7:e38885.10.1371/journal.pone.0038885
MIR193A	1.29721	4.84711	1.9932	2.43183	0.0150228	0.049507	ENSG00000207614	miRNA
MIR100	106.784	4.6991	0.659323	7.12716	1.02459e-12	7.42826e-11	ENSG00000207994	miRNA
MIR99A	33.6297	4.40016	0.771971	5.69991	1.19874e-08	4.34542e-07	ENSG00000207638	miRNA
RNA5SP204	5.50232	4.16339	1.02117	4.07708	4.56054e-05	0.000472342	ENSG00000201415	rRNA
MIR210	43.8785	4.07653	0.778544	5.23609	1.64014e-07	4.7564e-06	ENSG00000199038	miRNA			8 normal samples and 8 sepsis samples	up in sepsis	microarray		Biomed Res Int. 2014;2014:594350. doi: 10.1155/2014/594350. Epub 2014 Apr 6. Identification of microRNA as sepsis biomarker based on miRNAs regulatory network analysis. Huang J1, Sun Z2, Yan W3, Zhu Y4, Lin Y4, Chen J5, Shen B4, Wang J1.
MIR125B2	4.74941	3.89914	1.41598	2.75367	0.00589307	0.0244141	ENSG00000207863	miRNA		plasma	40 children with sepsis, 20 SIRS, 15 healthy controls	no difference	qRT-PCR		Wu, Y.; Li, C.; He, Y.; Li, Q.; Wang, G.; Wen, P.; Yang, W.; Yang, Y. [Relationship between expression of microRNA and inflammatory cytokines plasma level in pediatric patients with sepsis]. Zhonghua Er Ke Za Zhi 2014, 52, 28–33.
MIR501	43.7334	3.82187	0.591648	6.45971	1.04904e-10	5.07034e-09	ENSG00000211538	miRNA
RNY1	648.989	3.6994	0.749543	4.93554	7.99308e-07	1.93166e-05	ENSG00000201098	misc_RNA
MIR6503	3.82941	3.68308	1.43956	2.55847	0.0105133	0.0390878	ENSG00000275344	miRNA
SNORD104	28.8977	3.65967	1.03713	3.52863	0.000417715	0.00336493	ENSG00000199753	snoRNA
MIR627	5.23936	3.41121	0.878472	3.88311	0.000103128	0.000996903	ENSG00000207712	miRNA
MIR874	6.20254	3.21933	0.745672	4.31735	1.57915e-05	0.00020816	ENSG00000216009	miRNA
MIR30A	60.9485	3.13594	0.850199	3.68847	0.000225603	0.00204452	ENSG00000207827	miRNA	P	miR-30a inhibits MD-2 expression by targeting of STAT1 in human monocytes					Wang, Y.; Li, T.;Wu, B.; Liu, H.; Luo, J.; Feng, D.; Shi, Y. STAT1 regulates MD-2 expression in monocytes of sepsis via miR-30a. Inflammation 2014, 37, 1903–1911.
										plasma	Critically ill patients with severe (n= 21) or non-severe (n= 8) intra-abdominal sepsis; severe (n= 23) or non-severe (n= 21) non-infective SIRS; or no SIRS (n = 16)	down in severe sepsis	NGS, qRT-PCR		Caserta S, Kern F, Cohen J, Drage S, Newbury SF, Llewelyn MJ. Circulating plasma microRNA can differnetiate human sepsis and SIRS. Sci Rep. 2016 Jun 20;6:28006.
MIR215	8.17933	3.09208	1.24268	2.48824	0.0128375	0.0454011	ENSG00000207590	miRNA
MIR27B	326.83	3.05272	1.01416	3.0101	0.00261165	0.0130582	ENSG00000207864	miRNA
MIR320A	448.387	2.79982	0.805466	3.47602	0.000508917	0.00368381	ENSG00000208037	miRNA
MIR505	4.85629	2.76475	0.914188	3.02427	0.00249233	0.0129067	ENSG00000207633	miRNA
MIR345	36.7357	2.54145	0.710387	3.57756	0.000346818	0.00295815	ENSG00000198984	miRNA
MIR500A	7.45134	2.52643	0.617129	4.09385	4.24272e-05	0.000472342	ENSG00000207785	miRNA
MIR148A	100.772	2.4334	0.835176	2.91364	0.00357246	0.0172669	ENSG00000199085	miRNA
VTRNA1-1	8.2317	2.29409	0.921372	2.48986	0.0127793	0.0454011	ENSG00000199990	misc_RNA
MIR532	25.041	2.28051	0.486842	4.68429	2.80929e-06	4.52607e-05	ENSG00000207758	miRNA
MIR660	5.97357	2.27863	0.870561	2.61742	0.00885962	0.0347201	ENSG00000207970	miRNA
MIR375	53.0549	2.24335	0.639956	3.50548	0.000455791	0.00347841	ENSG00000198973	miRNA
MIR16-2	37.2973	2.18775	0.790842	2.76635	0.00566878	0.0244141	ENSG00000198987	miRNA	predict sepsis mortality	serum	214 sepsis patients (117 sepsis-survivors and 97 sepsis-non-survivors based on 28-day mortality)/ 15 survivors and 15 non-survivors(qRT-PCR)	miR-16 down in non-survivors	Solexa sequencing followed by quantitative reverse transcriptase polymerase chain reaction assays	U6 snRNA	Wang H, Zhang P, Chen W, Feng D, Jia Y, Xie L. Serum microRNA signatures identified by Solexa sequencing predict sepsis patients’ mortality: a prospective observational study. PLoS One (2012) 7:e38885.10.1371/journal.pone.0038885
MIR27A	24.913	2.17313	0.748846	2.90197	0.0037083	0.0173145	ENSG00000207808	miRNA
MIR574	4.32299	1.99032	0.815347	2.44108	0.0146436	0.0493795	ENSG00000207944	miRNA	Prognostic B	serum	142 sepsis patients(12 Sepsis-Survivor and 12 Sepsis-Non-Survivor for Affymetrix Microarray/ 66 survivor and 52 non-survivors for qRT-PCR) 66 Sepsis-Survivor und 52 Sepsis-Non-Survivor for Validation	miR-574-5p↑ in survivors	GeneChip miRNA 1.0 arrays (Affymetrix) and qRT-PCR	5S rRNA	Wang, H.; Meng, K.; Chen,W.; Feng, D.; Jia, Y.; Xie, L. Serum miR-574-5p: a prognostic predictor of sepsis patients. Shock 2012, 37, 263–267.
MIR425	169.058	1.93474	0.627688	3.08233	0.00205387	0.0114543	ENSG00000199032	miRNA
MIR140	72.0842	1.45643	0.420527	3.46334	0.000533518	0.00368381	ENSG00000208017	miRNA
MIR186	166.618	1.08905	0.446013	2.44174	0.0146165	0.0493795	ENSG00000207721	miRNA
MIRLET7I	92.62	-0.700729	0.214524	-3.26644	0.0010891	0.00657997	ENSG00000199179	miRNA	Biomarker	serum	50 Sepsis, 30 SIRS, 20 healthy controls	no difference	qRT-PCR	mmu-miR-295	Wang, J.F.; Yu, M.L.; Yu, G.; Bian, J.J.; Deng, X.M.; Wan, X.J.; Zhu, K.M. Serum miR-146a and miR-223 as potential new biomarkers for sepsis. Biochem. Biophys. Res. Commun. 2010, 394, 184–188.
MIR191	370.798	-1.1334	0.339671	-3.33675	0.000847652	0.0053439	ENSG00000207605	miRNA		plasma	Critically ill patients with severe (n= 21) or non-severe (n= 8) intra-abdominal sepsis; severe (n= 23) or non-severe (n= 21) non-infective SIRS; or no SIRS (n = 16)	down in severe sepsis	NGS, qRT-PCR		Caserta S, Kern F, Cohen J, Drage S, Newbury SF, Llewelyn MJ. Circulating plasma microRNA can differnetiate human sepsis and SIRS. Sci Rep. 2016 Jun 20;6:28006.
									B(diagnostic)	Blood leukocyte	23 sepsis patients, 22 SIRS, 21 healthy	down in sepsis and SIRS compared to healthy	HiSeq Sequencing, qRT-PCR		Ma Y, Vilanova D, Atalar K, Delfour O, Edgeworth J, Ostermann M, Lord GM. Genome-wide sequencing of cellular microRNAs identifies a combinatorial expression signature diagnostic of sepsis. PloS One. 2013; 8(10):e75918. [PubMed: 24146790]
MIR409	28.7524	-2.31186	0.902327	-2.5621	0.010404	0.0390878	ENSG00000199107	miRNA
RNY4P7	7.71848	-2.69572	0.801756	-3.36227	0.000773048	0.00509509	ENSG00000201470	misc_RNA
