# Supplementary material for: The circulatory small non‐coding RNA landscape in community‐acquired pneumonia on intensive care unit admission
Source: J Cell Mol Med. 2021 Jul 17;25(16):7621–30. doi: 10.1111/jcmm.16406 (PMC8358855; doi:10.1111/jcmm.16406)
Supplement: Supplementary file 3 — Table S2 [file JCMM-25-7621-s002.xlsx]

## Sheet: Bacteria Virus
Supplementary Table3: Significant Small non coding RNAs species
Statistics: In red are the upregulated and in blue are the down-regulated small non coding RNAs in CAP(Strep pneu, Influenza) relative to health.
	Statistics						Metadata		Literature
Gene	baseMean	log2FoldChange	lfcSE	stat	pvalue	padj	ensembl_gene_id	gene_biotype	pathophysiology(P)/biomarker(B)	specimen	study sample size	Main findigs	platform	Normalization	Reference
Strep. Pneu (8) and healthy volunteers (5)
MIR483	33.6149	7.16296	1.5369	4.66065	3.15219e-06	4.57067e-05	ENSG00000207805	miRNA	predict sepsis mortality	serum	214 sepsis patients (117 sepsis-survivors and 97 sepsis-non-survivors based on 28-day mortality)/ 15 survivors and 15 non-survivors(qRT-PCR)	miR-483-5p↑ in non-survivors	Solexa sequencing followed by quantitative reverse transcriptase polymerase chain reaction assays	5S rRNA	Wang H, Zhang P, Chen W, Feng D, Jia Y, Xie L. Serum microRNA signatures identified by Solexa sequencing predict sepsis patients’ mortality: a prospective observational study. PLoS One (2012) 7:e38885.10.1371/journal.pone.0038885
									Diagnostic B	serum	123 severe Sepsis, 43 mild Sepsis, 24 healthy controls	miR-483-5p↑	qRT-PCR	U6 snRNA	Wang, H.J.; Zhang, P.J.; Chen, W.J.; Feng, D.; Jia, Y.H.; Xie, L.X. Four serum microRNAs identified as diagnostic biomarkers of sepsis. J. Trauma Acute Care Surg. 2012, 73, 850–854.
SNORD89	33.9584	5.34364	0.701793	7.61427	2.65e-14	1.47e-12	ENSG00000212283	snoRNA
MIR141	4.50442	4.99156	1.42311	3.5075	0.000452344	0.00264264	ENSG00000207708	miRNA
SNORD94	5.7093	4.67471	1.31927	3.5434	0.000395003	0.00243585	ENSG00000208772	snoRNA
MIR100	160.34	3.82786	0.494654	7.73846	1.01e-14	1.12e-12	ENSG00000207994	miRNA
MIR99A	48.8697	3.43539	0.770049	4.46126	8.15e-06	8.22e-05	ENSG00000207638	miRNA
MIR193B	27.8785	5.39733	1.12947	4.77864	1.76485e-06	3.19879e-05	ENSG00000207639	miRNA	predict sepsis mortality	serum	214 sepsis patients (117 sepsis-survivors and 97 sepsis-non-survivors based on 28-day mortality)	miR-193b*↑ in non-survivors	Solexa sequencing followed by quantitative reverse transcriptase polymerase chain reaction assays	U6 snRNA	Wang H, Zhang P, Chen W, Feng D, Jia Y, Xie L. Serum microRNA signatures identified by Solexa sequencing predict sepsis patients’ mortality: a prospective observational study. PLoS One (2012) 7:e38885.10.1371/journal.pone.0038885
MIR501	75.809	3.06076	0.612511	4.99706	5.82e-07	9.23e-06	ENSG00000211538	miRNA
MIR210	50.703	2.62433	0.777322	3.37612	0.000735162	0.00388586	ENSG00000199038	miRNA			8 normal samples and 8 sepsis samples	up in sepsis	microarray		Biomed Res Int. 2014;2014:594350. doi: 10.1155/2014/594350. Epub 2014 Apr 6. Identification of microRNA as sepsis biomarker based on miRNAs regulatory network analysis. Huang J1, Sun Z2, Yan W3, Zhu Y4, Lin Y4, Chen J5, Shen B4, Wang J1.
RNA5SP204	5.15513	2.56086	0.948555	2.69975	0.00693917	0.0253238	ENSG00000201415	rRNA
RNY1	819.292	2.53148	0.552503	4.58185	4.61e-06	5.12e-05	ENSG00000201098	misc_RNA
MIR30A	60.9485	3.13594	0.850199	3.68847	0.000225603	0.00204452	ENSG00000207827	miRNA	P	miR-30a inhibits MD-2 expression by targeting of STAT1 in human monocytes					Wang, Y.; Li, T.;Wu, B.; Liu, H.; Luo, J.; Feng, D.; Shi, Y. STAT1 regulates MD-2 expression in monocytes of sepsis via miR-30a. Inflammation 2014, 37, 1903–1911.
										plasma	Critically ill patients with severe (n= 21) or non-severe (n= 8) intra-abdominal sepsis; severe (n= 23) or non-severe (n= 21) non-infective SIRS; or no SIRS (n = 16)	down in severe sepsis	NGS, qRT-PCR		Caserta S, Kern F, Cohen J, Drage S, Newbury SF, Llewelyn MJ. Circulating plasma microRNA can differnetiate human sepsis and SIRS. Sci Rep. 2016 Jun 20;6:28006.
MIR627	9.51607	2.36115	0.918486	2.5707	0.0101493	0.0312938	ENSG00000207712	miRNA
MIR27B	516.864	2.30285	0.662577	3.4756	0.000509717	0.00282893	ENSG00000207864	miRNA
MIR874	9.78514	2.06421	0.743082	2.7779	0.00547115	0.0214139	ENSG00000216009	miRNA
MIR505	8.19383	1.90839	0.803193	2.376	0.0175015	0.0485667	ENSG00000207633	miRNA
MIR345	63.1937	1.67558	0.566464	2.95796	0.00309686	0.0132212	ENSG00000198984	miRNA
MIR500A	13.1574	1.60317	0.578629	2.77064	0.00559463	0.0214139	ENSG00000207785	miRNA
MIR148A	159.037	1.59622	0.608452	2.6234	0.00870559	0.0276091	ENSG00000199085	miRNA
MIR375	104.52	1.56753	0.594065	2.63866	0.00832347	0.0272031	ENSG00000198973	miRNA
MIR126	97.6884	-1.2394	0.493313	-2.51241	0.011991	0.0359729	ENSG00000199161	miRNA	evaluate the diagnostic and prognostic value	serum	50 patients diagnosed with sepsis, 30 patients with SIRS and 20 healthy controls	down in sepsis comapred to SIRS and healthy	qPCR		Wang, J.F.; Yu, M.L.; Yu, G.; Bian, J.J.; Deng, X.M.; Wan, X.J.; Zhu, K.M. Serum miR-146a and miR-223 as potential new biomarkers for sepsis. Biochem. Biophys. Res. Commun. 2010, 394, 184–188.
MIR28	102.11	-1.37335	0.47004	-2.92176	0.00348056	0.014309	ENSG00000207651	miRNA
MIR222	32.6924	-1.42015	0.538285	-2.63829	0.00833249	0.0272031	ENSG00000207725	miRNA
MIR584	28.9486	-1.44946	0.538149	-2.69342	0.00707242	0.0253238	ENSG00000207714	miRNA
MIR151A	124.788	-1.70224	0.424786	-4.00729	6.14e-05	0.000486968	ENSG00000254324	miRNA
MIR146B	33.7479	-1.7452	0.48627	-3.58895	0.000332016	0.00225902	ENSG00000202569	miRNA	B(diagnostic & prognostic)	leukocytes	3 healthy male (before and after 4hr 2ng/kg LPS chanllenge )	146b down	microarray		in vivo profile of the human leukocytes microRNA repsonse to endotoxemia
RNY4P20	77.0592	-1.79115	0.532776	-3.36192	0.000774038	0.00390537	ENSG00000252487	misc_RNA
MIRLET7I	92.62	-0.700729	0.214524	-3.26644	0.0010891	0.00657997	ENSG00000199179	miRNA	Biomarker	serum	50 Sepsis, 30 SIRS, 20 healthy controls	no difference	qRT-PCR	mmu-miR-295	Wang, J.F.; Yu, M.L.; Yu, G.; Bian, J.J.; Deng, X.M.; Wan, X.J.; Zhu, K.M. Serum miR-146a and miR-223 as potential new biomarkers for sepsis. Biochem. Biophys. Res. Commun. 2010, 394, 184–188.
MIRLET7G	28.8274	-1.94324	0.616633	-3.15137	0.00162509	0.00751604	ENSG00000199150	miRNA	B(diagnostic & prognostic)	leukocytes	4 healthy male (before and after 4hr LPS chanllenge )	down	microarray		in vivo profile of the human leukocytes microRNA repsonse to endotoxemia
MIR191	370.798	-1.1334	0.339671	-3.33675	0.000847652	0.0053439	ENSG00000207605	miRNA		plasma	Critically ill patients with severe (n= 21) or non-severe (n= 8) intra-abdominal sepsis; severe (n= 23) or non-severe (n= 21) non-infective SIRS; or no SIRS (n = 16)	down in severe sepsis	NGS, qRT-PCR		Caserta S, Kern F, Cohen J, Drage S, Newbury SF, Llewelyn MJ. Circulating plasma microRNA can differnetiate human sepsis and SIRS. Sci Rep. 2016 Jun 20;6:28006.
									B(diagnostic)	Blood leukocyte	23 sepsis patients, 22 SIRS, 21 healthy	down in sepsis and SIRS compared to healthy	HiSeq Sequencing, qRT-PCR		Ma Y, Vilanova D, Atalar K, Delfour O, Edgeworth J, Ostermann M, Lord GM. Genome-wide sequencing of cellular microRNAs identifies a combinatorial expression signature diagnostic of sepsis. PloS One. 2013; 8(10):e75918. [PubMed: 24146790]
RNY4P17	6.73035	-2.18842	0.914303	-2.39354	0.0166868	0.0474933	ENSG00000201818	misc_RNA
MIR326	6.97138	-2.24624	0.934463	-2.40378	0.0162267	0.0473991	ENSG00000199090	miRNA
MIR654	10.2753	-2.46753	0.92397	-2.67057	0.00757225	0.0262662	ENSG00000207934	miRNA
MIR744	84.844	-2.57049	0.483362	-5.31794	1.05e-07	2.33e-06	ENSG00000266297	miRNA
MIR4446	8.10852	-3.35155	1.09857	-3.05083	0.00228209	0.0101325	ENSG00000265253	miRNA
RNY4P27	16.6894	-3.39583	0.726284	-4.67562	2.93e-06	3.61e-05	ENSG00000200211	misc_RNA
MIR409	83.2381	-3.46269	0.787036	-4.39966	1.08e-05	0.000100288	ENSG00000199107	miRNA
RNY4P7	27.3203	-3.66624	0.701541	-5.22598	1.73e-07	3.2e-06	ENSG00000201470	misc_RNA
Influenza (5) and healthy volunteers (5)
RNU5A-1	65.5669	11.5873	3.03221	3.82141	0.000132693	0.00207001	ENSG00000199568	snRNA
RNA5S9	30.8401	11.0451	3.0404	3.63279	0.00028037	0.00364481	ENSG00000201321	rRNA
RNU2-7P	14.2202	9.97084	3.05525	3.26351	0.00110042	0.0103745	ENSG00000222726	snRNA
RNU2-33P	12.6402	9.79822	3.05873	3.20337	0.00135831	0.011772	ENSG00000222276	snRNA
RNU5E-1	11.565	9.52384	3.06506	3.10723	0.0018885	0.0133912	ENSG00000199347	snRNA
RNA5SP202	11.5802	8.9151	2.85452	3.12315	0.00178926	0.0133912	ENSG00000201185	rRNA
RNU2-57P	4.74007	8.48951	3.08268	2.75394	0.00588821	0.0316745	ENSG00000252468	snRNA
SNORA65	4.74007	8.48951	3.08268	2.75394	0.00588821	0.0316745	ENSG00000201302	snoRNA
SNORD38A	3.7114	8.29869	3.08698	2.68829	0.007182	0.0350473	ENSG00000202031	snoRNA
RN7SL2	29.0969	8.22487	2.09867	3.91909	8.89e-05	0.00154065	ENSG00000274012	misc_RNA
MIR4772	15.4658	8.07704	2.55903	3.15629	0.00159792	0.0131197	ENSG00000264764	miRNA	B(diagnostic)	Blood leukocyte	23 sepsis patients, 22 SIRS, 21 healthy	↑miR-4772 in sepsis	HiSeq Sequencing, qRT-PCR		Ma Y, Vilanova D, Atalar K, Delfour O, Edgeworth J, Ostermann M, Lord GM. Genome-wide sequencing of cellular microRNAs identifies a combinatorial expression signature diagnostic of sepsis. PloS One. 2013; 8(10):e75918. [PubMed: 24146790]
SNORD6	11.6664	7.50288	2.25225	3.33129	0.000864451	0.00899029	ENSG00000202314	snoRNA
MIR582	15.4934	7.47422	2.29563	3.25584	0.00113056	0.0103745	ENSG00000202601	miRNA
MIR483	33.6149	7.16296	1.5369	4.66065	3.15219e-06	4.57067e-05	ENSG00000207805	miRNA	predict sepsis mortality	serum	214 sepsis patients (117 sepsis-survivors and 97 sepsis-non-survivors based on 28-day mortality)/ 15 survivors and 15 non-survivors(qRT-PCR)	miR-483-5p↑ in non-survivors	Solexa sequencing followed by quantitative reverse transcriptase polymerase chain reaction assays	5S rRNA	Wang H, Zhang P, Chen W, Feng D, Jia Y, Xie L. Serum microRNA signatures identified by Solexa sequencing predict sepsis patients’ mortality: a prospective observational study. PLoS One (2012) 7:e38885.10.1371/journal.pone.0038885
									Diagnostic B	serum	123 severe Sepsis, 43 mild Sepsis, 24 healthy controls	miR-483-5p↑	qRT-PCR	U6 snRNA	Wang, H.J.; Zhang, P.J.; Chen, W.J.; Feng, D.; Jia, Y.H.; Xie, L.X. Four serum microRNAs identified as diagnostic biomarkers of sepsis. J. Trauma Acute Care Surg. 2012, 73, 850–854.
MIR378C	2.58838	5.42875	1.8768	2.89256	0.00382113	0.0173145	ENSG00000264803	miRNA	predict sepsis mortality	serum	214 sepsis patients (117 sepsis-survivors and 97 sepsis-non-survivors based on 28-day mortality)/ 15 survivors and 15 non-survivors(qRT-PCR)	miR-378*↑ in non-survivors (sequencing) and no differenec (qRT-PCR)	Solexa sequencing followed by quantitative reverse transcriptase polymerase chain reaction assays	U6 snRNA	Wang H, Zhang P, Chen W, Feng D, Jia Y, Xie L. Serum microRNA signatures identified by Solexa sequencing predict sepsis patients’ mortality: a prospective observational study. PLoS One (2012) 7:e38885.10.1371/journal.pone.0038885
RN7SKP211	1.93917	7.008	2.5648	2.73238	0.00628783	0.0326967	ENSG00000200198	misc_RNA
SNORD94	5.19594	6.351	1.50364	4.22376	2.4e-05	0.000624664	ENSG00000208772	snoRNA
MIR141	1.86931	6.08437	2.12382	2.86482	0.00417248	0.0250349	ENSG00000207708	miRNA
RNA5SP204	8.03767	4.76406	1.4156	3.3654	0.000764317	0.00851667	ENSG00000201415	rRNA
SNORD104	44.3247	4.70839	1.11395	4.22676	2.37e-05	0.000624664	ENSG00000199753	snoRNA
MIR210	56.0951	4.58666	0.965747	4.74934	2.04e-06	0.000106124	ENSG00000199038	miRNA
MIR181A2	23.2693	4.30357	1.60106	2.68795	0.0071892	0.0350473	ENSG00000207595	miRNA
MIR99A	17.9009	3.77483	0.73636	5.12633	2.95e-07	4.61e-05	ENSG00000207638	miRNA
MIR100	36.4409	3.388	0.696241	4.86613	1.14e-06	8.88e-05	ENSG00000207994	miRNA
MIR501	20.577	3.07698	0.721497	4.26472	2e-05	0.000624664	ENSG00000211538	miRNA
RNY1	405.463	3.06936	0.984485	3.11773	0.00182247	0.0133912	ENSG00000201098	misc_RNA
VTRNA1-1	9.75803	2.8249	1.1009	2.566	0.0102878	0.0486331	ENSG00000199990	misc_RNA
MIR16-2	37.2973	2.18775	0.790842	2.76635	0.00566878	0.0244141	ENSG00000198987	miRNA	predict sepsis mortality	serum	214 sepsis patients (117 sepsis-survivors and 97 sepsis-non-survivors based on 28-day mortality)/ 15 survivors and 15 non-survivors(qRT-PCR)	miR-16 down in non-survivors	Solexa sequencing followed by quantitative reverse transcriptase polymerase chain reaction assays	U6 snRNA	Wang H, Zhang P, Chen W, Feng D, Jia Y, Xie L. Serum microRNA signatures identified by Solexa sequencing predict sepsis patients’ mortality: a prospective observational study. PLoS One (2012) 7:e38885.10.1371/journal.pone.0038885
MIR425	201.245	2.30897	0.781384	2.95498	0.00312692	0.020325	ENSG00000199032	miRNA
MIR320A	282.216	2.26756	0.811154	2.79547	0.00518245	0.0299431	ENSG00000208037	miRNA
MIR140	87.6545	2.00869	0.511808	3.92469	8.68e-05	0.00154065	ENSG00000208017	miRNA
RNY4P7	13.3191	-3.16149	1.02184	-3.09393	0.00197525	0.0133973	ENSG00000201470	misc_RNA
