# Supplementary material for: The circulatory small non‐coding RNA landscape in community‐acquired pneumonia on intensive care unit admission
Source: J Cell Mol Med. 2021 Jul 17;25(16):7621–30. doi: 10.1111/jcmm.16406 (PMC8358855; doi:10.1111/jcmm.16406)
Supplement: Supplementary file 4 — Table S3 [file JCMM-25-7621-s004.xlsx]

## Sheet: Sheet1
Names	total	elements
Influenza vs Health, S.Pneu vs Health	10	MIR99A MIR483 MIR210 RNY4P7 SNORD94 MIR501 MIR141 MIR100 RNY1 RNA5SP204
S.Pneu vs Health	28	MIR584 RNY4P27 MIR627 MIR222 MIR744 SNORD89 MIR326 MIR409 RNY4P17 MIR500A MIR148A MIR193B MIR30A MIR27B MIR126 MIR505 MIR345 MIR191 MIR146B MIR375 MIR151A MIRLET7I MIR654 MIRLET7G MIR28 MIR874 RNY4P20 MIR4446
Influenza vs Health	22	RNU2-57P MIR16-2 RNA5SP202 MIR582 RN7SKP211 MIR378C SNORD104 VTRNA1-1 SNORD6 RNA5S9 SNORA65 RNU5E-1 RNU5A-1 MIR181A2 RN7SL2 RNU2-33P MIR4772 MIR425 SNORD38A MIR140 RNU2-7P MIR320A
